# Supplementary material for: Distinctive Toll-like Receptors Gene Expression and Glial Response in Different Brain Regions of Natural Scrapie
Source: Int J Mol Sci. 2022 Mar 25;23(7):3579. doi: 10.3390/ijms23073579 (PMC8998348; doi:10.3390/ijms23073579)
Supplement: Supplementary file 1 [file ijms-23-03579-s001.zip]

Archive with 1 entries (1 files):
- ijms-1652083-supplementary.pdf
